# Supplementary material for: Structure-Based Bioisosterism Design, Synthesis, Biological Activity and Toxicity of 1,2,4-Oxadiazole Substituted Benzamides Analogues Containing Pyrazole Rings
Source: Molecules. 2022 Jul 22;27(15):4692. doi: 10.3390/molecules27154692 (PMC9330712; doi:10.3390/molecules27154692)
Supplement: Supplementary file 1 [file molecules-27-04692-s001.zip]

Archive with 1 entries (1 files):
- molecules-1818533-supplementary.pdf
